# Supplementary material for: Synthesis and Characterization of a Novel Chitosan-Based Nanoparticle–Hydrogel Composite System Promising for Skin Wound Drug Delivery
Source: Mar Drugs. 2024 Sep 21;22(9):428. doi: 10.3390/md22090428 (PMC11433214; doi:10.3390/md22090428)
Supplement: Supplementary file 1 [file marinedrugs-22-00428-s001.zip]

Archive with 1 entries (1 files):
- marinedrugs-3189540-supplementary.pdf
